# Supplementary material for: Beyond the Digital Competencies of Medical Students: Concerns over Integrating Data Science Basics into the Medical Curriculum
Source: Int J Environ Res Public Health. 2022 Nov 30;19(23):15958. doi: 10.3390/ijerph192315958 (PMC9739359; doi:10.3390/ijerph192315958)
Supplement: Supplementary file 1 [file ijerph-19-15958-s001.zip]

Archive with 3 entries (3 files):
- ICTbioStats-SupplementaryFile1.pdf
- ICTbioStats-SupplementaryFile2.pdf
- ICTbioStats-SupplementaryFile3.pdf
